# Supplementary material for: Revealing the ancient origins of blonde beers: Phylogeography and phylogenetics of cryotolerant fermentative yeast Saccharomyces eubayanus from pre-Hispanic pottery in Northwestern Patagonia, Argentina
Source: PLoS One. 2025 Apr 11;20(4):e0319938. doi: 10.1371/journal.pone.0319938 (PMC11991727; doi:10.1371/journal.pone.0319938)
Supplement: S1 Table — (XLSX) [file pone.0319938.s001.xlsx]

## Sheet: Hoja1
Revealing the ancient origins of blonde beers: Phylogeography and phylogenetics of cryotolerant fermentative yeast Saccharomyces eubayanus from pre-Hispanic pottery in Northwestern Patagonia, Argentina
Alberto E. Pérez, Jacobo Hernandez-Montelongo, Melisa González Flores, Maríaa Eugenia Rodríıguez, Christian A. Lopes, José Luis Lanata
Supporting Table 1. NCBI accession numbers
Code	Population	Haplotype	Sampling site	Substrate	References	Genbank accession numbers	Link of NCBI database
B30-2	PB-3	H3	Área Lago La Plata	Bark of Nothofagus pumilio	Eizaguirre et al., 2018	MF459999	https://www.ncbi.nlm.nih.gov/popset/?term=MF459968
B32-3	PB-3	H3	Área Lago La Plata	Bark of Nothofagus pumilio	Eizaguirre et al., 2018	MF460003	https://www.ncbi.nlm.nih.gov/popset/?term=MF459968
B32-5	PB-3	H3	Área Lago La Plata	Bark of Nothofagus pumilio	Eizaguirre et al., 2018	MF460005	https://www.ncbi.nlm.nih.gov/popset/?term=MF459968
B33-5	PB-3	H3	Área Lago La Plata	Bark of Nothofagus pumilio	Eizaguirre et al., 2018	MF460007	https://www.ncbi.nlm.nih.gov/popset/?term=MF459968
CL1007.1	PB-1	H1	Torres del Paine	Bark of Nothofagus	Nespolo et al., 2020	SAMN11565755	https://www.ncbi.nlm.nih.gov/bioproject?LinkName=biosample_bioproject&from_uid=11565756
CL609.1	PA-2	H3	Puyehue	Bark of Nothofagus	Nespolo et al., 2020	SAMN11565756	https://www.ncbi.nlm.nih.gov/bioproject?LinkName=biosample_bioproject&from_uid=11565756
CL704.2	PB-2	H5	Talca	Bark of Nothofagus	Nespolo et al., 2020	SAMN11565769	https://www.ncbi.nlm.nih.gov/bioproject?LinkName=biosample_bioproject&from_uid=11565756
CL906.1	PB-3	H3	Choshuenco	Bark of Nothofagus	Nespolo et al., 2020	SAMN11565817	https://www.ncbi.nlm.nih.gov/bioproject?LinkName=biosample_bioproject&from_uid=11565756
CRUB 1576	PB-1	H1	Nahuel Huapi	Cyttaria harioti on Nothofagus antarctica	Peris et al., 2014	KR871496	https://www.ncbi.nlm.nih.gov/popset/?term=KR871497
CRUB 1593	PB-1	H1	Nahuel Huapi	Cyttaria harioti on Nothofagus dombeyi	Peris et al., 2014	KR871497	https://www.ncbi.nlm.nih.gov/popset/?term=KR871497
CRUB 1935	PB-3	H3	Tierra del Fuego	Bark of Nothofagus antarctica	Eizaguirre et al., 2018	MF459983	https://www.ncbi.nlm.nih.gov/popset/?term=MF459968
CRUB 1943	PA-2	H6	Lanin	Bark of Nothofagus antarctica	Peris et al., 2014	KR871500	https://www.ncbi.nlm.nih.gov/popset/?term=KR871497
CRUB 1947	PB-3	H3	Tierra del Fuego	Cyttaria harioti on Nothofagus betuloides	Eizaguirre et al., 2018	MF460024	https://www.ncbi.nlm.nih.gov/popset/?term=MF459968
CRUB 1952	PB-1	H1	Tierra del Fuego	Cyttaria darwinii on Nothofagus antarctica	Eizaguirre et al., 2018	MF460034	https://www.ncbi.nlm.nih.gov/popset/?term=MF459968
CRUB 1954	PB-1	H1	Glaciares	Cyttaria hookeri on Nothofagus antarctica	Eizaguirre et al., 2018	MF460037	https://www.ncbi.nlm.nih.gov/popset/?term=MF459968
CRUB 1960	PA-2	H7	Nahuel Huapi	Bark of Nothofagus antarctica	Peris et al., 2014	KR871502	https://www.ncbi.nlm.nih.gov/popset/?term=KR871497
CRUB 1961	PB-2	H8	Nahuel Huapi	Cyttaria harioti on Nothofagus dombeyi	Peris et al., 2014	KR871503	https://www.ncbi.nlm.nih.gov/popset/?term=KR871497
CRUB 1966	PA-1	H2	Nahuel Huapi	Bark of Nothofagus antarctica	Peris et al., 2014	KR871506	https://www.ncbi.nlm.nih.gov/popset/?term=KR871497
CRUB 1969	PA-2	H7	Nahuel Huapi	Bark of Nothofagus antarctica	Eizaguirre et al., 2018	KR871507	https://www.ncbi.nlm.nih.gov/popset/?term=MF459968
CRUB 1974	PA-1	H2	Nahuel Huapi	Soil of Nothofagus antarctica	Peris et al., 2014	KR871509	https://www.ncbi.nlm.nih.gov/popset/?term=KR871497
CRUB 1975	PB-3	H11	Nahuel Huapi	Soil of Nothofagus pumilio	Peris et al., 2014	KR871510	https://www.ncbi.nlm.nih.gov/popset/?term=KR871497
CRUB 1980	PA-2	H7	Lanin	Soil of Nothofagus obliqua	Peris et al., 2014	KR871512	https://www.ncbi.nlm.nih.gov/popset/?term=KR871497
CRUB 1985	PB-2	H8	Nahuel Huapi	Cyttaria harioti on Nothofagus pumilio	Eizaguirre et al., 2018	MF460118	https://www.ncbi.nlm.nih.gov/popset/?term=MF459968
CRUB 1997	PB-2	H8	Nahuel Huapi	Bark of Nothofagus pumilio	Eizaguirre et al., 2018	MF460049	https://www.ncbi.nlm.nih.gov/popset/?term=MF459968
CRUB 2003	PA-2	H6	Nahuel Huapi	Cyttaria harioti on Nothofagus antarctica	Eizaguirre et al., 2018	MF460114	https://www.ncbi.nlm.nih.gov/popset/?term=MF459968
CRUB 2007	PB-3	H3	Nahuel Huapi	Bark of Nothofagus pumilio	Eizaguirre et al., 2018	MF460094	https://www.ncbi.nlm.nih.gov/popset/?term=MF459968
CRUB 2011	PA-1	H9	Nahuel Huapi	Bark of Nothofagus antarctica	Eizaguirre et al., 2018	MF460054	https://www.ncbi.nlm.nih.gov/popset/?term=MF459968
CRUB 2012	PB-2	H8	Nahuel Huapi	Bark of Nothofagus pumilio	Eizaguirre et al., 2018	MF460063	https://www.ncbi.nlm.nih.gov/popset/?term=MF459968
CRUB 2013	PA-2	H7	Nahuel Huapi	Bark of Nothofagus antarctica	Eizaguirre et al., 2018	MF460053	https://www.ncbi.nlm.nih.gov/popset/?term=MF459968
CRUB 2016	PA-2	H6	Lanin	Bark of Nothofagus pumilio	Eizaguirre et al., 2018	MF459994	https://www.ncbi.nlm.nih.gov/popset/?term=MF459968
CRUB 2019	PB-3	H3	Tierra del Fuego	Cyttaria harioti on Nothofagus betuloides	Eizaguirre et al., 2018	MF460026	https://www.ncbi.nlm.nih.gov/popset/?term=MF459968
CRUB 2020	PB-3	H3	Tierra del Fuego	Cyttaria harioti on Nothofagus betuloides	Eizaguirre et al., 2018	MF460027	https://www.ncbi.nlm.nih.gov/popset/?term=MF459968
CRUB 2021	PB-1	H1	Tierra del Fuego	Cyttaria harioti on Nothofagus betuloides	Eizaguirre et al., 2018	MF460023	https://www.ncbi.nlm.nih.gov/popset/?term=MF459968
CRUB 2027	PB-1	H1	Glaciares	Bark of Nothofagus antarctica	Eizaguirre et al., 2018	MF459975	https://www.ncbi.nlm.nih.gov/popset/?term=MF459968
CRUB 2031	PA-2	H6	Lanin	Bark of Nothofagus antarctica	Eizaguirre et al., 2018	MF460019	https://www.ncbi.nlm.nih.gov/popset/?term=MF459968
CRUB 2032	PA-2	H6	Lanin	Bark of Nothofagus antarctica	Eizaguirre et al., 2018	MF460020	https://www.ncbi.nlm.nih.gov/popset/?term=MF459968
CRUB 2037	PB-1	H1	Alerces	Bark of Nothofagus dombeyi	Eizaguirre et al., 2018	MF459996	https://www.ncbi.nlm.nih.gov/popset/?term=MF459968
CRUB 2049	PB-3	H3	Tierra del Fuego	Bark of Nothofagus antarctica	Eizaguirre et al., 2018	MF459984	https://www.ncbi.nlm.nih.gov/popset/?term=MF459968
CRUB 2057	PB-3	H3	Tierra del Fuego	Soil of Nothofagus pumilio	Eizaguirre et al., 2018	MF460102	https://www.ncbi.nlm.nih.gov/popset/?term=MF459968
CRUB 2058	PB-1	H1	Lanin	Soil of Nothofagus obliqua	Eizaguirre et al., 2018	MF460107	https://www.ncbi.nlm.nih.gov/popset/?term=MF459968
CRUB 2061	PB-2	H8	Nahuel Huapi	Leaf of Nothofagus pumilio	Eizaguirre et al., 2018	MF459969	https://www.ncbi.nlm.nih.gov/popset/?term=MF459968
CRUB 2062	PB-2	H10	Nahuel Huapi	Leaf of Nothofagus pumilio	Eizaguirre et al., 2018	MF459968	https://www.ncbi.nlm.nih.gov/popset/?term=MF459968
CRUB 241	PA-2	H7	Nahuel Huapi	Cyttaria darwinii on Nothofagus antarctica	Eizaguirre et al., 2018	MF460063	https://www.ncbi.nlm.nih.gov/popset/?term=MF459968
NPCC1536	PA-1	H4	Alumine-Neuquén	Feral apple	Gonzalez Flores et al., 2024	OR136842.1	https://www.ncbi.nlm.nih.gov/popset/?term=OR136842
NPCC1539	PA-1	H1	Alumine-Neuquén	Feral apple	Gonzalez Flores et al., 2024	OR136843.1	https://www.ncbi.nlm.nih.gov/popset/?term=OR136842
NPCC1549	PA-1	H4	Alumine-Neuquén	Feral apple	Gonzalez Flores et al., 2024	OR136844.1	https://www.ncbi.nlm.nih.gov/popset/?term=OR136842
NPCC1555	PA-1	H4	Alumine-Neuquén	Apple chicha	Gonzalez Flores et al., 2024	OR136843.1	https://www.ncbi.nlm.nih.gov/popset/?term=OR136842
NPCC1556	PA-1	H2	Alumine-Neuquén	Apple chicha	Gonzalez Flores et al., 2024	OR136845.1	https://www.ncbi.nlm.nih.gov/popset/?term=OR136842
NPCC1558	PA-2	H6	Alumine-Neuquén	Apple chicha	Gonzalez Flores et al., 2024	OR136847.1	https://www.ncbi.nlm.nih.gov/popset/?term=OR136842
NPCC1561	PA-2	H5	Alumine-Neuquén	Apple chicha	Gonzalez Flores et al., 2024	OR136848.1	https://www.ncbi.nlm.nih.gov/popset/?term=OR136842
NPCC1562	PA-2	H6	Alumine-Neuquén	Apple chicha	Gonzalez Flores et al., 2024	OR136849.1	https://www.ncbi.nlm.nih.gov/popset/?term=OR136842
NPCC1563	PA-2	H6	Alumine-Neuquén	Apple chicha	Gonzalez Flores et al., 2024	OR136850.1	https://www.ncbi.nlm.nih.gov/popset/?term=OR136842
NPCC1565	PA-2	H6	Alumine-Neuquén	Apple chicha	Gonzalez Flores et al., 2024	OR136851.1	https://www.ncbi.nlm.nih.gov/popset/?term=OR136842
NPCC1566	PA-2	H5	Alumine-Neuquén	Apple chicha	Gonzalez Flores et al., 2024	OR136852.1	https://www.ncbi.nlm.nih.gov/popset/?term=OR136842
NPCC1567	PA-1	H2	Alumine-Neuquén	Feral apple	Gonzalez Flores et al., 2024	OR136853.1	https://www.ncbi.nlm.nih.gov/popset/?term=OR136842
NPCC1568	PA-1	H4	Alumine-Neuquén	Feral apple	Gonzalez Flores et al., 2024	OR136854.1	https://www.ncbi.nlm.nih.gov/popset/?term=OR136842
NPCC1577	PA-1	H9	Meliquina Lake	Pottery	This Work	ID: PP319392.1	https://www.ncbi.nlm.nih.gov/nuccore/PP319392
NPCC1735	PA-1	H2	Alumine-Neuquén	Apple chicha	Gonzalez Flores et al., 2024	OR136855.1	https://www.ncbi.nlm.nih.gov/popset/?term=OR136842
NPCC1736	PA-2	H6	Alumine-Neuquén	Feral apple	Gonzalez Flores et al., 2024	OR136856.1	https://www.ncbi.nlm.nih.gov/popset/?term=OR136842
NPCC1737	PB-1	H3	Alumine-Neuquén	Feral apple	Gonzalez Flores et al., 2024	OR136857.1	https://www.ncbi.nlm.nih.gov/popset/?term=OR136842
NPCC1738	PA-1	H4	Alumine-Neuquén	Feral apple	Gonzalez Flores et al., 2024	OR136858.1	https://www.ncbi.nlm.nih.gov/popset/?term=OR136842
